# Supplementary material for: Characterization of Klebsiella pneumoniae Isolates Resistant to Cefiderocol from Hospitals and Outpatient Settings in Croatia
Source: Antibiotics (Basel). 2025 Feb 4;14(2):154. doi: 10.3390/antibiotics14020154 (PMC11851357; doi:10.3390/antibiotics14020154)
Supplement: Supplementary file 1 [file antibiotics-14-00154-s001.zip]

Archive with 1 entries (1 files):
- antibiotics-3423161-supplementary.pdf
